# Supplementary material for: Delayed Biotin Therapy in a Child with Atypical Profound Biotinidase Deficiency: Late Arrival of the Truth and a Lesson Worth Thinking
Source: Int J Mol Sci. 2023 Jun 16;24(12):10239. doi: 10.3390/ijms241210239 (PMC10299609; doi:10.3390/ijms241210239)
Supplement: Supplementary file 1 [file ijms-24-10239-s001.zip]

Archive with 1 entries (1 files):
- ijms-2418362-supplementary.pdf
